# Supplementary material for: Monitoring Symptoms of Infectious Diseases: Perspectives for Printed Wearable Sensors
Source: Micromachines (Basel). 2021 May 27;12(6):620. doi: 10.3390/mi12060620 (PMC8229808; doi:10.3390/mi12060620)
Supplement: Supplementary file 1 [file micromachines-12-00620-s001.zip]

Archive with 10 entries (10 files):
- Nipah.xlsx
- RVF.xlsx
- SARS.xlsx
- StatPlot.m
- CCHF.xlsx
- COVID.xlsx
- Ebola.xlsx
- Lassa.xlsx
- Marburg.xlsx
- MERS.xlsx
