# Supplementary material for: Monitoring Symptoms of Infectious Diseases: Perspectives for Printed Wearable Sensors
Source: Micromachines (Basel). 2021 May 27;12(6):620. doi: 10.3390/mi12060620 (PMC8229808; doi:10.3390/mi12060620)
Supplement: Supplementary file 1 [file micromachines-12-00620-s001.zip › Nipah.xlsx]

## Sheet: Nipah
Search query: nipah virus
Year	Count
2020	85
2019	95
2018	68
2017	46
2016	61
2015	74
2014	68
2013	71
2012	72
2011	40
2010	53
2009	50
2008	40
2007	40
2006	44
2005	37
2004	41
2003	25
2002	25
2001	27
2000	26
