# Supplementary material for: Monitoring Symptoms of Infectious Diseases: Perspectives for Printed Wearable Sensors
Source: Micromachines (Basel). 2021 May 27;12(6):620. doi: 10.3390/mi12060620 (PMC8229808; doi:10.3390/mi12060620)
Supplement: Supplementary file 1 [file micromachines-12-00620-s001.zip › RVF.xlsx]

## Sheet: RVF
Search query: rift valley fever
Year	Count
2020	81
2019	113
2018	122
2017	114
2016	134
2015	104
2014	119
2013	133
2012	98
2011	91
2010	93
2009	52
2008	44
2007	49
2006	34
2005	25
2004	22
2003	19
2002	20
2001	15
2000	32
