# Supplementary material for: Monitoring Symptoms of Infectious Diseases: Perspectives for Printed Wearable Sensors
Source: Micromachines (Basel). 2021 May 27;12(6):620. doi: 10.3390/mi12060620 (PMC8229808; doi:10.3390/mi12060620)
Supplement: Supplementary file 1 [file micromachines-12-00620-s001.zip › SARS.xlsx]

## Sheet: SARS
Search query: severe acute respiratory syndrome
Year	Count
2020	18941
2019	605
2018	558
2017	572
2016	624
2015	573
2014	572
2013	603
2012	477
2011	486
2010	484
2009	529
2008	562
2007	652
2006	830
2005	994
2004	1321
2003	1451
2002	0
2001	0
2000	0
