# Supplementary material for: Monitoring Symptoms of Infectious Diseases: Perspectives for Printed Wearable Sensors
Source: Micromachines (Basel). 2021 May 27;12(6):620. doi: 10.3390/mi12060620 (PMC8229808; doi:10.3390/mi12060620)
Supplement: Supplementary file 1 [file micromachines-12-00620-s001.zip › CCHF.xlsx]

## Sheet: CCHF
Search query: Crimean-Congo hemorrhagic fever
Year	Count
2020	71
2019	107
2018	94
2017	116
2016	134
2015	114
2014	102
2013	115
2012	103
2011	87
2010	85
2009	72
2008	34
2007	37
2006	36
2005	45
2004	37
2003	16
2002	24
2001	16
2000	10
