# Supplementary material for: Monitoring Symptoms of Infectious Diseases: Perspectives for Printed Wearable Sensors
Source: Micromachines (Basel). 2021 May 27;12(6):620. doi: 10.3390/mi12060620 (PMC8229808; doi:10.3390/mi12060620)
Supplement: Supplementary file 1 [file micromachines-12-00620-s001.zip › Ebola.xlsx]

## Sheet: Ebola
Search query: ebola virus disease
Year	Count
2020	331
2019	632
2018	656
2017	897
2016	1132
2015	1779
2014	993
2013	73
2012	106
2011	109
2010	54
2009	48
2008	41
2007	72
2006	71
2005	57
2004	57
2003	73
2002	49
2001	59
2000	47
