# Supplementary material for: Monitoring Symptoms of Infectious Diseases: Perspectives for Printed Wearable Sensors
Source: Micromachines (Basel). 2021 May 27;12(6):620. doi: 10.3390/mi12060620 (PMC8229808; doi:10.3390/mi12060620)
Supplement: Supplementary file 1 [file micromachines-12-00620-s001.zip › Lassa.xlsx]

## Sheet: Lassa
Search query: lassa fever
Year	Count
2020	67
2019	114
2018	95
2017	71
2016	64
2015	59
2014	43
2013	40
2012	46
2011	36
2010	35
2009	25
2008	22
2007	30
2006	21
2005	24
2004	24
2003	16
2002	19
2001	27
2000	19
