# Supplementary material for: Monitoring Symptoms of Infectious Diseases: Perspectives for Printed Wearable Sensors
Source: Micromachines (Basel). 2021 May 27;12(6):620. doi: 10.3390/mi12060620 (PMC8229808; doi:10.3390/mi12060620)
Supplement: Supplementary file 1 [file micromachines-12-00620-s001.zip › Marburg.xlsx]

## Sheet: Marburg
Search query: marburg virus disease
Year	Count
2020	51
2019	58
2018	65
2017	71
2016	80
2015	97
2014	49
2013	28
2012	41
2011	35
2010	23
2009	24
2008	15
2007	36
2006	37
2005	46
2004	26
2003	13
2002	18
2001	12
2000	22
