# Supplementary material for: Monitoring Symptoms of Infectious Diseases: Perspectives for Printed Wearable Sensors
Source: Micromachines (Basel). 2021 May 27;12(6):620. doi: 10.3390/mi12060620 (PMC8229808; doi:10.3390/mi12060620)
Supplement: Supplementary file 1 [file micromachines-12-00620-s001.zip › MERS.xlsx]

## Sheet: MERS
Search query: middle east respiratory syndrome
Year	Count
2020	19681
2019	694
2018	712
2017	711
2016	811
2015	802
2014	691
2013	529
2012	344
2011	0
2010	0
2009	0
2008	0
2007	0
2006	0
2005	0
2004	0
2003	0
2002	0
2001	0
2000	0
